# Supplementary material for: Serum Advanced Glycation End Products and Their Soluble Receptor as New Biomarkers in Systemic Lupus Erythematosus
Source: Biomedicines. 2024 Mar 7;12(3):610. doi: 10.3390/biomedicines12030610 (PMC10968350; doi:10.3390/biomedicines12030610)
Supplement: Supplementary file 1 [file biomedicines-12-00610-s001.zip]

Archive with 1 entries (1 files):
- biomedicines-2887779-supplementary.pdf
